# Supplementary material for: Incongruence Between Prerequisite Molecular Testing and Treatment with Personalized Therapies for Non-Small Cell Lung Cancer: A Surveillance, Epidemiology and End Results-Medicare Study
Source: Int J Mol Sci. 2025 May 10;26(10):4581. doi: 10.3390/ijms26104581 (PMC12111554; doi:10.3390/ijms26104581)
Supplement: Supplementary file 1 [file ijms-26-04581-s001.zip]

Archive with 1 entries (1 files):
- ijms-3596573-supplementary.pdf
